# Supplementary material for: Response of Carbon Emissions and the Bacterial Community to Freeze–Thaw Cycles in a Permafrost-Affected Forest–Wetland Ecotone in Northeast China
Source: Microorganisms. 2022 Sep 30;10(10):1950. doi: 10.3390/microorganisms10101950 (PMC9609725; doi:10.3390/microorganisms10101950)
Supplement: Supplementary file 1 [file microorganisms-10-01950-s001.zip]

Archive with 1 entries (1 files):
- microorganisms-1907372-supplementary.pdf
